# Supplementary material for: Green Synthesis of Ca-Doped ZnO Nanosheets with Tunable Band Structure via Cactus-Juice-Mediated Coprecipitation for Enhanced Photocatalytic H2 Evolution
Source: Molecules. 2026 Mar 26;31(7):1091. doi: 10.3390/molecules31071091 (PMC13074849; doi:10.3390/molecules31071091)
Supplement: Supplementary file 1 [file molecules-31-01091-s001.zip]

Archive with 1 entries (1 files):
- molecules-4213928-supplementary.pdf
